# Supplementary material for: Bioactivity Potential of Bioceramic-Based Root Canal Sealers: A Scoping Review
Source: Life (Basel). 2022 Nov 11;12(11):1853. doi: 10.3390/life12111853 (PMC9697500; doi:10.3390/life12111853)
Supplement: Supplementary file 1 [file life-12-01853-s001.zip]

Archive with 1 entries (1 files):
- life-1968786-supplementary.pdf
